# Supplementary material for: Prevalence of floating toe and its relationship with static postural stability in children: The Yamanashi adjunct study of the Japan Environment and Children’s Study (JECS-Y)
Source: PLoS One. 2021 Mar 24;16(3):e0246010. doi: 10.1371/journal.pone.0246010 (PMC7990192; doi:10.1371/journal.pone.0246010)
Supplement: S1 Data — (XLSX) [file pone.0246010.s001.xlsx]

## Sheet: S1 Data
male1 female2	hight	weight	Rohrer index	FT score EO	FT score EC	COP pass EO	COP area EO	COP pass EC	COP area EC
1	123.5	21.2	112.547	4	4	175.5	164	248.5	175
1	124.6	24.3	125.618	3	4	433.7	482	584.2	1052
1	118.4	21.1	127.124	2	3	222.8	120	231.9	182
1	123	19.4	104.252	3	4	235.7	199	307.9	415
1	130.1	27	122.612	3	4	83.8	23	107.3	79
1	125.5	22.5	113.829	1	3	136.1	136	239.2	134
1	129.7	26.1	119.625	3	3	242.8	208	407.7	406
1	122.4	21	114.518	5	6	217.3	310	503.2	494
1	123.1	24.7	132.411	3	5	123.4	68	130.9	64
1	137.5	38.6	148.484	4	4	167.2	196	201.7	209
1	129.6	23.9	109.795	4	3	273.5	336	326.6	161
1	125.2	23.7	120.763	7	9	213.5	196	215.1	256
1	132.9	28.6	121.84	11	16	400.5	552	329.7	417
1	134.6	43.4	177.973	8	9	158.4	21	244.3	311
1	121.7	22.9	127.047	19	19	646.9	698	864.1	1095
1	123.3	21.7	115.763	6	6	277.9	248	355.6	491
1	124.3	22.5	117.157	5	6	166.6	143	236.1	163
1	124.6	21.8	112.694	4	8	146.6	69	210.3	182
1	127.5	28.8	138.951	3	3	165.2	262	208.2	201
1	135	28.3	115.023	5	4	77.4	49	114.2	51
1	118.7	21.6	129.152	3	5	163.8	94	250.6	185
1	126.2	22.8	113.438	8	8	141.6	134	162.8	181
1	132.8	25.3	108.026	2	2	204.2	313	345.4	425
1	127.7	26.1	125.334	8	4	164.8	246	187.8	485
1	134.7	33.4	136.661	6	4	153.3	177	104.8	39
1	112.2	18.2	128.852	1	2	98.9	55	199.2	317
1	126.7	24.3	119.475	4	5	175	125	359.3	526
1	118.1	20.8	126.274	3	4	341.8	331	543.1	428
1	134.8	30.1	122.884	6	3	196.1	125	219.1	152
1	118.7	26.9	160.842	3	11	216.4	171	400.9	644
1	131.3	28.2	124.582	2	4	264.2	259	224.8	125
1	127	20.8	101.544	3	3	184.9	288	168.6	175
1	127.4	26.6	128.639	6	11	181.5	204	450.9	655
1	130.7	25.2	112.869	2	2	217	137	280.8	232
1	125	22.4	114.688	6	12	177.9	108	403	348
1	124.4	22.5	116.875	3	4	188.8	242	252.9	432
1	134	32	132.995	1	3	122.9	62	259.2	387
1	125.2	26.4	134.521	6	8	224.6	287	307	333
1	124.3	22.2	115.595	2	4	148.3	67	164.3	121
1	130	31.8	144.743	8	12	282.7	197	556.9	875
1	124.6	25.1	129.754	2	3	107.9	60	146.2	143
1	128.1	26.4	125.59	2	4	206.3	143	350	384
1	131.1	31.8	141.13	2	4	87	40	199.3	159
1	132	27.5	119.567	1	6	219.2	206	364	532
1	123.4	27.4	145.816	1	6	123.1	43	166	111
1	120.4	19.7	112.872	3	2	183.4	163	206.1	275
1	128.9	26.6	124.2	1	2	224.8	122	392.7	525
1	122	24.8	136.575	1	2	179.8	210	298.9	470
1	117.8	21.8	133.358	1	1	186.8	108	240.9	154
1	123.1	21.5	115.256	2	2	127.4	110	365.5	237
1	132	31.4	136.524	2	1	122.7	88	251.7	182
1	130.5	28.9	130.037	6	3	224.2	133	340.5	324
1	125.3	22.9	116.408	17	14	979.7	1358	934.2	1214
1	115	20	131.503	0	1	238.6	169	273.6	157
1	123.8	21.6	113.839	4	6	141.4	204	335.5	495
1	127.1	23.5	114.454	0	2	113.5	80	195.9	140
1	116.4	20.9	132.522	1	1	144.7	104	177.8	165
1	124.3	25.9	134.861	1	4	195.1	196	262.7	288
1	131.8	25.2	110.066	0	13	251.9	262	703.7	1170
1	123.3	21.1	112.562	1	5	170.4	98	273	223
1	118.4	20.2	121.702	3	4	235.5	301	275.9	262
1	122.6	23.2	125.897	3	3	272.7	341	278.7	252
1	135	29.6	120.307	4	4	145.1	79	208.4	88
1	121.6	31.9	177.415	1	2	172.4	168	180.8	207
1	119.1	24.4	144.429	4	6	317	206	375.1	387
1	130.4	32.4	146.121	7	8	155.4	261	240.6	296
1	130	26.9	122.44	0	4	112.3	45	251.6	309
1	117.4	20.8	128.546	2	2	152.2	99	199.6	146
1	123.5	24.2	128.474	4	10	310.2	345	491.6	1021
1	126.3	20.5	101.752	2	2	163.3	110	272.7	211
1	126.5	30.7	151.659	1	3	196.6	133	230.7	223
1	124.9	23.9	122.662	0	4	147.7	153	203.2	109
1	122.5	31.3	170.269	3	5	217.5	200	230.2	359
1	132.1	24.1	104.546	1	1	198.8	217	303.9	445
1	127.8	23	110.188	2	2	215.7	107	341	455
1	129.7	25.8	118.25	19	20	721.2	968	1137.8	2446
1	127.7	23	110.447	3	3	166.7	141	227.9	328
1	123.1	21.4	114.72	2	2	176.1	88	158.7	184
1	123.3	32	170.711	6	8	175.5	111	320	245
1	124.9	23.9	122.662	4	6	152.2	148	277.6	344
1	125.6	23.7	119.613	2	2	197.8	92	228	197
1	120.7	22.7	129.093	2	2	120	89	188.9	164
1	128.5	25.6	120.651	1	2	331.7	440	507.9	548
1	135.6	34.1	136.765	3	4	102.8	71	119	118
1	118.5	21.5	129.206	5	4	210.2	244	293.6	240
1	117.2	20.4	126.721	1	2	270.4	224	270.3	211
1	123	23.7	127.36	2	0	181.7	189	245.5	249
1	129.3	25	115.65	0	0	164.2	95	286.8	246
1	125.2	30.3	154.394	1	1	229.7	307	259.1	241
1	132.2	25.6	110.801	4	2	137.5	106	195.1	132
1	119.9	20.6	119.511	2	2	153.6	63	296.4	352
1	129.7	33	151.25	6	5	144.7	104	264.3	281
1	131.1	32.9	146.012	2	3	256.6	372	354.5	512
1	120.7	20.8	118.288	2	10	215.9	182	507.3	825
1	128.4	25.9	122.35	3	5	124.6	146	250.7	233
1	133.6	29.4	123.29	0	1	165.2	150	219.6	161
1	123.5	26.5	140.684	4	10	138.4	133	198.3	131
1	132.2	27.9	120.756	3	11	156.6	151	360.9	432
1	127.2	27.7	134.592	8	6	321.3	320	589.3	717
1	120.4	26	148.968	1	4	234.9	123	226.5	202
1	119.7	19.5	113.698	3	3	187.1	97	468.3	360
1	115.3	19.4	126.565	3	5	262.8	149	269.9	164
1	125.8	24.4	122.56	11	16	236.2	256	444.5	529
1	125.2	26.5	135.031	2	7	357.9	530	267.7	273
1	130.9	23.6	105.219	2	6	264.4	197	458.3	693
1	126.2	23.2	115.428	4	4	127.2	88	320.1	419
1	124.1	26.2	137.084	3	8	141	131	266.4	224
1	126.2	26	129.359	1	1	212.4	220	578	686
1	123.5	25.9	137.499	3	7	141.3	111	272.3	197
1	136.1	27	107.1	12	6	184.4	90	215.5	178
1	125.8	26.2	131.601	7	7	353.5	368	546.2	495
1	135.6	35.9	143.984	2	4	139.9	83	248.7	276
1	126.4	24.8	122.803	15	9	136.4	177	315.3	277
1	131.4	26.5	116.805	3	3	394.6	346	357.2	349
1	124.1	27.3	142.839	7	15	162.5	249	399.7	406
1	121.6	21	116.793	5	7	315	344	469.4	507
1	134.5	38.8	159.465	1	3	145.1	116	344.1	484
1	121.7	22.1	122.608	3	4	171.4	135	243.1	382
1	125.3	24.9	126.574	2	2	308.3	417	441.3	354
1	122.6	25.9	140.549	3	4	178.5	120	233.5	269
1	125.1	25.8	131.779	3	3	171.5	112	146.6	165
1	124.7	23.1	119.128	1	2	132	77	146.3	92
1	129	32.9	153.259	6	6	319.2	460	508	820
1	115.5	21.9	142.134	15	5	316.5	453	351.7	387
1	132.1	26.1	113.222	2	9	103.9	78	571.3	533
1	118.5	22.3	134.014	2	3	121.1	59	418	477
1	120.2	20.5	118.043	6	10	358.5	1188	453.9	736
1	124.6	22.8	117.864	3	4	164.7	68	175.2	123
1	124.9	29.5	151.403	5	4	184.1	159	178	214
1	129.3	23.7	109.636	4	8	515.4	1039	748.8	1452
1	122	26.8	147.589	1	1	134.7	189	199.9	315
1	132.7	28.7	122.82	8	7	128	114	141	245
1	118.2	20.4	123.532	0	1	260.1	150	382.2	330
1	122.8	23	124.203	0	0	340.9	244	416.6	540
1	127.5	29.3	141.363	6	8	143.4	87	186.3	97
1	124.1	21.7	113.539	1	0	107	44	249	152
1	131.2	25.6	113.354	8	12	270.9	316	655.3	854
1	111.8	16.9	120.938	1	2	160.5	131	319.1	356
1	127.6	26.2	126.11	4	4	143.3	110	115.3	63
1	123.5	21.3	113.078	4	3	303.7	244	275.3	378
1	126.6	23.1	113.844	4	3	242.2	173	388.6	423
1	129.1	22.9	106.428	3	3	166.3	59	254.8	130
1	132.1	29	125.803	7	5	211.4	145	219.8	206
1	118.3	23.6	142.547	7	3	256.2	246	255.1	294
1	131.9	29.5	128.555	4	17	172.2	214	743.6	2503
1	128.3	25.8	122.163	5	4	90.4	64	168.8	103
1	120.1	22.4	129.306	3	4	184.9	137	222.2	182
1	127.7	26.4	126.774	4	6	236.9	267	395.2	583
1	116.7	19.2	120.806	3	4	196.9	155	278.4	425
1	118.5	20.9	125.6	4	7	152.5	134	250.5	173
1	122.6	20	108.532	2	2	152.3	180	242.7	300
1	122.7	23.3	126.131	3	3	105.8	62	145.5	124
1	126.8	26.4	129.493	2	3	185.4	301	233.3	322
1	128.6	22.9	107.674	3	5	205	190	235.3	146
1	124	25.1	131.646	2	4	131.1	88	190.2	161
1	120.4	23.2	132.926	8	7	141.9	168	179.4	146
1	128.8	27.5	128.702	5	2	221.1	193	354.3	308
1	124.4	30.7	159.469	2	4	124.1	123	183.8	89
1	115.1	17.5	114.766	2	3	149.9	66	207.5	197
1	133.4	29	122.16	9	8	280.2	236	271.9	390
1	123.3	22.5	120.031	1	0	288.7	221	265	235
1	127.2	23.4	113.698	3	6	169.1	82	243.7	243
1	127	27.4	133.764	2	2	243.3	344	267.5	319
1	122.5	20	108.798	2	3	118.9	175	154.9	136
1	127.8	29.3	140.37	3	3	182.8	102	253.9	253
1	126	25.5	127.476	3	3	163.7	126	424.8	391
1	122.1	22.3	122.506	5	6	328.8	249	474.3	345
1	125.3	24	121.999	0	1	240.4	274	270.7	416
1	116.5	19.6	123.959	2	2	137.4	91	159.3	86
1	125	23.5	120.32	8	7	156.8	188	232.7	242
1	128.7	28.1	131.817	8	2	157.7	174	285.6	375
1	122.3	22.2	121.359	2	6	309.8	250	618.8	543
1	126.3	24.7	122.599	1	1	128.1	70	132.5	76
1	120.3	21.2	121.77	2	12	157.8	206	260.7	265
1	116.7	19.9	125.21	1	0	91	24	142.1	81
1	125.3	22.8	115.9	7	3	657.4	656	705.2	912
1	124.6	23.6	121.999	3	3	205	248	382.6	320
1	119.1	21.9	129.631	4	7	485.9	502	559.3	927
1	124.6	22.8	117.864	2	6	153.9	165	376.9	426
1	122.9	25.3	136.29	3	3	163.8	142	268.9	295
2	122.4	23.8	129.787	2	5	153.2	106	217.7	232
2	120.7	21.1	119.994	6	5	223.9	205	350.1	224
2	124.1	23.8	124.526	2	7	104.1	59	147.4	99
2	120.9	23.4	132.415	2	6	102.9	75	137.1	157
2	113.9	18.6	125.876	1	4	283.7	370	368.5	335
2	125.7	25.4	127.887	3	6	248.2	201	399.3	481
2	119.6	22	128.596	5	2	224.5	307	360.1	529
2	125.6	24.8	125.165	2	2	125.3	103	124.3	61
2	137.8	37	141.402	6	5	131.3	49	156.4	61
2	128.8	26.8	125.426	3	1	373.1	428	469.6	873
2	135	48.4	196.718	0	1	141.1	105	172.7	135
2	128.4	27.3	128.964	3	2	178.9	237	155.6	152
2	126.7	22.7	111.608	4	4	136.7	101	113.9	54
2	118.4	20.6	124.112	4	2	162.4	119	214.6	216
2	127	23.7	115.701	2	1	311.9	357	412.7	548
2	119.5	20.3	118.958	9	8	289	273	388	521
2	126.1	26	129.667	1	5	170.6	97	252.1	239
2	141	43.4	154.822	6	13	126.4	123	325.5	246
2	124.7	22.7	117.065	3	3	240.3	143	288.5	186
2	121	21.2	119.668	3	4	163	181	175.3	164
2	126	25.6	127.976	4	6	157.1	193	304.8	382
2	127.8	22.1	105.877	4	5	301	478	603	648
2	125.1	27.9	142.506	3	3	166.8	114	184.9	150
2	115.7	18.5	119.446	2	1	127.5	124	108	51
2	119.4	20.5	120.432	3	2	359.7	439	226.3	192
2	125.6	22.8	115.071	2	3	108.7	100	107.6	105
2	122.3	20.9	114.253	3	4	118.8	50	135.4	57
2	124.7	25.2	129.957	2	8	115.4	131	141.8	121
2	125.7	25.6	128.894	2	4	199.8	278	362.7	324
2	128.9	28.3	132.138	4	4	95.2	50	106.1	64
2	130.1	34	154.4	7	9	259.7	259	209	259
2	122.8	22.4	120.963	4	2	137.8	98	173.5	81
2	116	19.3	123.647	7	8	164.4	100	249	267
2	128.8	28.3	132.446	3	3	194.7	156	325.5	408
2	123.2	27.2	145.458	3	5	144.7	134	224.3	125
2	126.6	25.6	126.165	2	2	105.9	95	168.9	165
2	122.5	21.7	118.046	3	5	106.5	50	122.5	77
2	120.8	18.9	107.216	2	3	94.7	41	211.2	190
2	121.9	23.2	128.079	1	1	187.4	50	288	164
2	128.2	22.4	106.312	4	6	170.9	110	167.8	106
2	126.7	24.3	119.475	11	11	367.3	506	443.4	606
2	116	19.8	126.85	2	2	105.6	52	120.6	50
2	131.1	28.3	125.597	3	1	207.4	150	258.2	333
2	121.9	23	126.975	2	3	229.1	139	357.9	342
2	122.9	26.7	143.832	2	2	226.8	321	315.6	235
2	123.1	24.4	130.802	4	4	85	57	114.7	44
2	125.8	23.7	119.044	2	2	167.4	88	182.9	109
2	120.6	22.2	126.564	2	6	225.2	167	275.9	176
2	127	27.7	135.229	2	3	176.8	158	212.2	392
2	132.9	28	119.284	2	5	149	210	179.7	119
2	130.4	25.3	114.101	2	5	153.5	73	356.3	312
2	126.9	25.2	123.315	3	3	159	116	213.4	92
2	115.7	20.9	134.942	3	2	149.1	86	196.1	133
2	116.3	20.7	131.593	2	0	217.7	243	255.5	218
2	124.2	21.8	113.787	3	3	123.4	53	184.5	206
2	125.9	23.9	119.762	8	8	149.5	221	228.9	219
2	126.9	23.7	115.975	2	0	166.7	126	252.4	163
2	121	18.9	106.686	3	1	220.3	241	216.9	168
2	126.4	21.1	104.482	5	5	245.9	240	341.6	146
2	122.2	19.8	108.505	5	4	213.8	198	334.5	404
2	127.2	24.5	119.043	14	18	241.1	440	388.2	942
2	124.5	18.6	96.384	3	4	181.1	179	195.6	164
2	127.2	24	116.614	2	6	142.4	153	373.6	420
2	122.7	20.8	112.598	3	6	216.4	242	229	268
2	127.1	22.4	109.097	4	6	188.7	163	193.9	193
2	117.5	20.3	125.136	2	2	110	38	142.8	77
2	125.8	25.7	129.09	3	4	199.4	252	261.9	348
2	123.2	25.1	134.228	7	12	226.3	170	695.2	641
2	131.4	26.4	116.364	6	3	180.8	129	323.6	287
2	131.9	26.3	114.61	4	4	120	67	170.3	168
2	114.6	19.3	128.234	2	3	441.6	366	785.5	902
2	123	21.6	116.075	2	3	103.1	46	163	143
2	121.6	22.7	126.248	1	1	141.5	118	167.5	115
2	129.4	25.1	115.843	13	14	444.5	244	942.5	1141
2	128.1	21.9	104.183	2	3	138	127	232.8	243
2	122.8	28.6	154.444	10	4	184	134	222.9	178
2	127.6	31.4	151.139	4	3	177.8	153	393.6	404
2	113.3	21.3	146.45	1	5	107.6	34	139.8	96
2	132	25.1	109.132	7	7	194	284	276.3	207
2	122.8	20.7	111.783	6	6	203.6	136	353.9	304
2	119.1	22.4	132.591	4	6	258.3	177	308.7	228
2	123.8	27.9	147.042	3	2	168	110	250.5	221
2	131.3	26.9	118.839	3	3	146.9	103	267.4	211
2	130.1	29.1	132.148	7	6	132.3	74	210.1	160
2	124	25.8	135.318	5	7	167.3	112	293.8	309
2	132.4	31.3	134.859	3	3	194.6	175	141.4	111
2	117.9	19.7	120.206	2	2	119.7	53	175.8	89
2	126.7	26.1	128.325	6	6	178.6	109	232.4	155
2	121.7	23.3	129.266	1	3	138.8	185	258	417
2	120.5	22.5	128.594	2	2	166.9	101	298.5	273
2	121.9	21.5	118.694	3	4	185.4	165	253.2	1093
2	123.9	21.7	114.09	3	4	208	123	239.7	214
2	121	24.8	139.99	5	5	216	89	271.9	251
2	125.2	28.9	147.26	3	4	118.5	82	216.2	146
2	121.1	19.2	108.111	0	0	292.2	396	297.8	218
2	117.5	18.6	114.657	2	3	177.2	108	279.6	215
2	128.1	31.1	147.949	3	2	162.6	92	176.5	106
2	115.1	17.9	117.389	4	9	252.5	242	277.5	214
2	121.4	27.5	153.701	2	12	165.8	139	599.1	1145
2	124.9	24.8	127.281	5	5	219.7	185	424.1	341
2	109.5	16.8	127.958	2	4	142.3	79	221	155
2	125.2	23.5	119.744	4	4	116.3	64	196.9	170
2	124.4	24.9	129.342	2	4	156.4	139	222.6	261
2	127.9	24.2	115.665	2	3	130.9	147	150	151
2	131.1	32.5	144.237	6	10	166.8	80	351.9	199
2	127	25.5	124.488	3	6	133.4	83	159.1	113
2	123	23.2	124.673	9	8	347.4	409	775.2	1005
2	127.6	22.7	109.263	3	6	170.2	72	285.7	140
2	130.7	35.5	159.002	3	9	160.3	236	322.1	438
2	126.7	23	113.083	2	3	167.8	122	234.9	173
2	127.9	26.6	127.136	5	7	220.7	251	371.7	268
2	121.1	23.3	131.197	2	2	180.8	81	185.8	136
2	125.1	22.4	114.413	4	4	162.6	135	246.6	406
2	129.9	27	123.179	4	7	134.1	135	222.6	162
2	118.7	20.5	122.575	2	3	164.3	160	237.5	348
2	118	19.2	116.857	4	1	184.5	174	237.3	249
2	122.7	22.6	122.342	1	1	206.8	138	368.8	623
2	119.6	23.4	136.78	3	4	149.5	125	205.6	196
2	131.2	32.6	144.35	3	4	77.1	33	125.7	100
2	130.3	26.4	119.336	2	2	204.5	187	470.7	629
2	122.1	24.6	135.141	4	4	223.8	291	284.1	257
2	125.3	23.3	118.441	3	2	278.8	477	232.6	352
2	116.5	20.3	128.386	6	4	221.5	236	305.1	391
2	123.7	24.3	128.38	2	8	198.8	195	252.1	134
2	123.9	21.1	110.935	2	2	224.8	213	252.7	167
2	119	21.5	127.584	2	3	104.9	146	179.9	218
2	124.9	31.3	160.641	4	6	187	106	226.4	263
2	129.4	22.6	104.305	2	2	133.9	97	255.7	292
2	125.7	21.7	109.258	5	3	112.9	58	206.9	111
2	123.4	22.4	119.207	6	5	141.5	69	174.6	110
2	131.5	27.8	122.255	1	3	140.9	97	176.2	120
2	115.2	19	124.279	6	9	189.1	144	172.7	120
2	127.7	35.6	170.953	3	4	139.1	94	212.4	192
2	129.5	31.2	143.663	0	0	247.2	244	314.6	357
2	120.5	19.2	109.734	0	1	192.5	186	364.3	307
2	126	24.8	123.977	12	3	118.8	66	304.4	345
2	127.4	28	135.41	3	1	159.1	102	185.2	153
2	133.8	36.7	153.214	11	8	125.5	123	159	115
2	126.4	28.3	140.135	3	3	223.9	227	315.9	228
2	135.6	29.1	116.712	2	4	181.2	141	236.1	215
2	117.9	22.5	137.291	1	2	149.1	164	267.8	466
2	127.2	22.8	110.783	6	17	313.9	693	724.8	835
2	124.4	26.8	139.211	2	2	181.7	155	163.1	108
2	126.9	23.7	115.975	2	3	106.9	88	190	147
2	120.7	21	119.426	4	4	180.8	143	173	91
2	126.8	24.4	119.683	8	5	219.7	185	281.8	276
2	126.5	22.7	112.138	5	1	124.3	70	157.1	105
2	118.6	22	131.877	3	3	184.3	157	246.3	201
2	125.5	22.9	115.852	5	7	179.6	166	189.9	153
2	123.9	23.3	122.502	7	9	349.2	280	388.2	411
2	119.9	22.1	128.214	1	1	233.9	249	357.2	505
2	120.2	24.4	140.5	5	11	135.1	124	165.4	153
2	130.1	30.6	138.96	4	4	181.3	98	253.2	408
2	121.6	21.5	119.574	2	3	322.2	597	297.6	475
2	120.9	19.8	112.043	3	3	163.6	133	167.8	82
2	115.7	18.6	120.092	3	3	161.6	124	241.4	184
2	121.5	21.3	118.755	6	8	240.2	234	347.4	473
2	125.7	24.2	121.846	7	9	315.9	810	437.9	822
2	123.9	22.2	116.718	3	3	132.7	82	240.8	262
2	129.9	26.7	121.81	1	2	266.2	524	360.2	330
2	120.2	18.7	107.678	4	4	140.6	137	213.5	318
2	123.3	22.6	120.564	1	1	237.7	334	267.2	256
2	125	22.2	113.664	3	8	358.4	567	764.4	747
2	123.8	25	131.758	6	6	168	212	214	172
2	122.2	20.2	110.697	2	8	197.6	152	690.8	718
2	126.4	28.2	139.639	10	3	534.8	447	563.8	1044
2	126.4	27.2	134.688	3	4	115.3	124	167.1	297
2	118.5	20.9	125.6	5	7	389.7	575	578	852
2	125.6	26.2	132.231	3	3	112.7	38	144.6	119
2	125.8	23.7	119.044	2	3	154.7	90	137.6	62
2	126	25.4	126.976	2	3	149.4	201	179.5	137
2	122.9	20.2	108.817	4	4	224.7	124	302.3	214
2	122.6	22.4	121.556	2	2	162.3	253	228.2	299
2	125.7	24	120.839	3	3	186.3	152	208.4	178
2	123.3	22.6	120.564	2	2	140.5	93	175.1	100
2	123	23.3	125.21	3	3	246.8	222	387.5	936
2	126.4	24.5	121.318	2	16	340.3	222	483.1	355
2	120.8	23.7	134.446	3	3	134.1	101	173.3	239
2	124.1	24.7	129.235	1	2	119.5	85	213.3	170
2	128	24	114.441	1	2	132.5	49	249.2	235
2	126.2	25.4	126.373	10	4	283.6	307	187.9	139
2	122.2	20.9	114.534	3	2	181.4	124	292.9	227
2	119.5	21.5	125.99	3	3	302.9	282	455.7	665
2	123	27.8	149.393	1	3	132.7	75	254.9	371
2	118.7	20.2	120.781	3	2	282.5	465	332.8	419
2	121.1	19.9	112.052	1	2	107.5	94	111.2	53
2	126.5	22.9	113.126	3	5	238.3	293	646.7	796
2	124	21	110.142	0	0	100.2	45	198.2	149
2	126.5	21.6	106.704	3	7	263.9	156	366.7	251
2	128	37.6	179.291	9	12	212.4	275	431.2	738
2	127.8	25.4	121.686	3	4	154.3	83	257.3	124
2	132	26.2	113.915	5	3	628.6	902	198.8	298
2	121.7	25.3	140.362	2	3	139.9	78	160.5	56
2	133.5	35.6	149.626	2	1	115.3	69	139.8	111
2	132.1	26.9	116.693	5	13	170.7	127	292.1	323
2	121.2	23.3	130.872	4	2	171.6	90	159.8	149
2	124.4	27.9	144.925	5	7	130.1	72	185	159
2	126.9	37	181.058	2	5	162.4	147	184.8	161
2	123.5	22.6	119.98	6	4	194.6	180	320.3	224
2	122.2	20.7	113.438	1	6	200.6	208	319.3	264
2	120.2	21.6	124.377	2	1	394.9	308	386.3	436
2	124.7	29.2	150.586	7	5	128.6	89	184.7	189
2	123.4	24.9	132.512	6	7	163.4	257	291.5	294
2	122.5	19.2	104.446	3	3	411.6	629	438.2	423
2	123.8	25.7	135.448	2	2	159.1	86	206.4	93
2	128.7	25.5	119.62	3	3	137.5	66	266	159
2	126.7	24	118	4	5	185.8	208	211.2	189
2	123.6	22.5	119.159	3	3	186.7	125	195.3	293
2	118.1	19.8	120.203	2	2	124	88	198	103
2	120.3	21.6	124.067	4	8	179.9	221	202.8	259
2	127.7	25.4	121.972	3	5	167.7	113	280	252
2	125	21.5	110.08	4	8	488.3	742	499.4	644
2	120.2	20.5	118.043	4	2	188.3	122	204.3	212
2	129.5	34.6	159.319	3	2	136.9	210	358.9	423
2	117.8	22.2	135.805	2	10	129.7	68	320.4	158
2	109.9	16.4	123.552	3	3	184.5	138	247.3	209
